# Supplementary material for: Long-Term Effects of Bariatric Surgery on Gut Microbiota Composition and Faecal Metabolome Related to Obesity Remission
Source: Nutrients. 2021 Jul 23;13(8):2519. doi: 10.3390/nu13082519 (PMC8397959; doi:10.3390/nu13082519)
Supplement: Supplementary file 1 [file nutrients-13-02519-s001.zip]

Archive with 1 entries (1 files):
- nutrients-1275636-supplementary.pdf
